# Supplementary material for: Distinct pro-vigilant profile induced in rats by the mGluR5 potentiator LSN2814617
Source: Psychopharmacology (Berl). 2015 Apr 24;232(21-22):3977–89. doi: 10.1007/s00213-015-3936-8 (PMC4600478; doi:10.1007/s00213-015-3936-8)
Supplement: Supplementary file 2 — (XLSX 49 kb) [file 213_2015_3936_MOESM2_ESM.xlsx]

## Sheet: Sheet1
Modafinil								D-Amphetamine								Caffeine								LSN2814617
5h Wakefulness								5h Wakefulness								5h Wakefulness								5h Wakefulness
	SS	DF	MS	F	p				SS	DF	MS	F	p				SS	DF	MS	F	p				SS	DF	MS	F	p
Treatment	50095.9	3	16698.6	20.7944	4.37376e-09			Treatment	42612.7	3	14204.2	29.8466	2.68208e-10			Treatment	12271.6	3	4090.54	11.3212	2.43373e-05			Treatment	299481	3	99827	456.601	0
Error	43364	54	803.036					Error	19036.3	40	475.908					Error	12646.1	35	361.316					Error	15960	73	218.631
TIME	8064.99	4	2016.25	5.81902	0.000182307			TIME	25745.8	4	6436.44	19.278	5.81979e-13			TIME	2573.91	4	643.478	1.76959	0.138329			TIME	6059.07	4	1514.77	10.1038	1.13106e-07
TIME*Treatment	42055.7	12	3504.64	10.1146	1.11022e-15			TIME*Treatment	49612.1	12	4134.34	12.3829	0			TIME*Treatment	7497.98	12	624.832	1.71831	0.0688226			TIME*Treatment	12459.6	12	1038.3	6.92569	4.86228e-11
Error	74842.4	216	346.492					Error	53419.9	160	333.875					Error	50908.3	140	363.631					Error	43776.7	292	149.92
Planned Comparisons								Planned Comparisons								Planned Comparisons								Planned Comparisons
	Veh vs Dose 1		Veh vs Dose 2		Veh vs Dose 3				Veh vs Dose 1		Veh vs Dose 2		Veh vs Dose 3				Veh vs Dose 1		Veh vs Dose 2		Veh vs Dose 3				Veh vs Dose 1		Veh vs Dose 2		Veh vs Dose 3
	F	p	F	p	F	p			F	p	F	p	F	p			F	p	F	p	F	p			F	p	F	p	F	p
1h	1.43953	0.235453	0.491935	0.486077	115.236	5.21805e-15		1h	32.4432	1.26451e-06	124.799	7.20535e-14	122.979	9.00391e-14		1h	1.407	0.243545	13.1962	0.000890203	27.6337	7.37418e-06		1h	79.8647	2.44693e-13	703.945	0	439.932	0
2h	0.112542	0.738568	0.350772	0.556149	59.2858	3.01603e-10		2h	1.06915	0.307348	23.6087	1.85438e-05	83.6389	2.37875e-11		2h	0.0643256	0.801269	7.69795	0.00880942	11.8522	0.00150987		2h	70.0995	2.80809e-12	803.931	0	565.318	0
3h	0.470769	0.495569	0.235673	0.629313	5.67125	0.0207998		3h	0.195049	0.661125	0.370894	0.545961	19.6137	7.15794e-05		3h	0.726157	0.399925	0.0347201	0.853259	1.62094	0.211352		3h	19.6771	3.18218e-05	228.583	0	161.193	0
4h	0.474649	0.493806	0.405368	0.52702	2.19899	0.143915		4h	2.40313	0.128969	0.540876	0.466361	4.84755	0.0335147		4h	2.01504	0.164593	2.75069	0.106149	7.48772	0.00969181		4h	11.2868	0.00124377	137.606	0	100.059	2.55351e-15
5h	0.021939	0.882801	0.00569478	0.940125	0.0070029	0.933618		5h	0.203035	0.654715	0.0565159	0.813303	3.85079	0.0567054		5h	0.502398	0.483143	0.128612	0.72203	0.0138198	0.90709		5h	13.8956	0.000378678	111.971	2.22045e-16	93.7145	9.99201e-15
Modafinil								D-Amphetamine								Caffeine								LSN2814617
Trials Completed								Trials Completed								Trials Completed								Trials Completed
	SS	DF	MS	F	p				SS	DF	MS	F	p				SS	DF	MS	F	p				SS	DF	MS	F	p
DRUG	144.048	1	144.048	1.23691	0.286212			DRUG	2053.5	1	2053.5	8.54438	0.0192006			DRUG	581.021	1	581.021	9.16411	0.0191895			DRUG	293.422	1	293.422	1.2053	0.288512
Error	1513.95	13	116.458					Error	1922.67	8	240.333					Error	443.813	7	63.4018					Error	3895.08	16	243.442
DAY	9720.17	2	4860.08	34.6562	4.63143e-08			DAY	28178.4	2	14089.2	107.57	5.27179e-10			TEST	1812.87	2	906.437	9.95206	0.00204705			DAY	4763.61	2	2381.8	21.4493	1.2326e-06
Error	3646.17	26	140.237					Error	2095.63	16	130.977					Error	1275.13	14	91.0804					Error	3553.39	32	111.044
DRUG*DAY	1810.31	2	905.155	6.16931	0.00641768			DRUG*DAY	5827.11	2	2913.56	13.3107	0.000394407			DRUG*TEST	2018.79	2	1009.4	17.0285	0.000178073			DRUG*DAY	2045.73	2	1022.86	6.67002	0.00379044
Error	3814.69	26	146.719					Error	3502.22	16	218.889					Error	829.875	14	59.2768					Error	4907.27	32	153.352
Planned Comparisons								Planned Comparisons								Planned Comparisons								Planned Comparisons
	Veh		Drug						Veh		Drug						Veh		Drug						Veh		Drug
	F	p	F	p					F	p	F	p					F	p	F	p					F	p	F	p
Pre vs Test	29.7313	0.00011072	15.4141	0.00173832				Pre vs Test	10.2708	0.0125214	90.8681	1.21215e-05				Pre vs Test	21.8597	0.00227294	0.240458	0.638871				Pre vs Test	20.8779	0.000315116	3.70068	0.0723682
Pre vs Post	0.729974	0.408361	7.40624	0.0174648				Pre vs Post	1.34326	0.279883	3.89879	0.083754				Pre vs Post	0.0551181	0.821105	1.45153	0.267429				Pre vs Post	0.849634	0.370347	1.24967	0.280121
	Veh vs Drug								Veh vs Drug								Veh vs Drug								Veh vs Drug
	F	p							F	p							F	p							F	p
Pre	0	1						Pre	3.6125	0.0938727						Pre	3.03931	0.124796						Pre	1.07463	0.315317
Test	4.85055	0.0462932						Test	12.2637	0.00805589						Test	16.0141	0.00517826						Test	7.59889	0.0140419
Post	6.23035	0.0267867						Post	0.856637	0.381753						Post	0.518519	0.49481						Post	0.370711	0.551165
Premature Response								Premature Response								Premature Response								Premature Response
	SS	DF	MS	F	p				SS	DF	MS	F	p				SS	DF	MS	F	p				SS	DF	MS	F	p
DRUG	5280.43	1	5280.43	10.1819	0.00709055			DRUG	133.796	1	133.796	2.39615	0.160224			DRUG	720.75	1	720.75	8.58157	0.0220421			DRUG	53.6863	1	53.6863	0.575218	0.45922
Error	6741.9	13	518.608					Error	446.704	8	55.838					Error	587.917	7	83.9881					Error	1493.31	16	93.3321
DAY	3802.17	2	1901.08	3.07711	0.063177			DAY	1294.11	2	647.056	35.2672	1.36599e-06			TEST	21.375	2	10.6875	0.278826	0.760776			DAY	1223.08	2	611.539	8.16774	0.0013619
Error	16063.2	26	617.814					Error	293.556	16	18.3472					Error	536.625	14	38.3304					Error	2395.92	32	74.8725
DRUG*DAY	11793.1	2	5896.54	9.91553	0.00063034			DRUG*DAY	227.37	2	113.685	5.72668	0.0133106			DRUG*TEST	1159.62	2	579.812	3.08211	0.0777726			DRUG*DAY	34.1373	2	17.0686	0.384412	0.683953
Error	15461.6	26	594.677					Error	317.63	16	19.8519					Error	2633.71	14	188.122					Error	1420.86	32	44.402
Planned Comparisons								Planned Comparisons								Planned Comparisons								Planned Comparisons
	Veh		Drug						Veh		Drug						Veh		Drug						Veh		Drug
	F	p	F	p					F	p	F	p					F	p	F	p					F	p	F	p
Pre vs Test	18.4523	0.00087031	6.02231	0.0289921				Pre vs Test	10.449	0.0120121	35.4448	0.000340618				Pre vs Test	1.97752	0.202457	2.67184	0.146154				Pre vs Test	17.2698	0.000744396	7.20914	0.0162643
Pre vs Post	0.0285366	0.868454	0.0927815	0.765492				Pre vs Post	0.430988	0.529931	3.31507	0.106133				Pre vs Post	0.878676	0.379771	0.174747	0.688452				Pre vs Post	1.14521	0.300432	0.0835112	0.776305
	Veh vs Drug								Veh vs Drug								Veh vs Drug								Veh vs Drug
	F	p							F	p							F	p							F	p
Pre	0.000609727	0.980675						Pre	0.390438	0.549472						Pre	0.867888	0.382548						Pre	0.686895	0.419415
Test	11.4819	0.00484836						Test	27.2533	0.00080213						Test	6.93663	0.0337284						Test	1.02328	0.326795
Post	0.125293	0.729038						Post	0.0647282	0.805591						Post	0.107648	0.752433						Post	0.00337949	0.954362
Omissions								Omissions								Omissions								Omissions
	SS	DF	MS	F	p				SS	DF	MS	F	p				SS	DF	MS	F	p				SS	DF	MS	F	p
DRUG	1728.11	1	1728.11	6.75233	0.0220677			DRUG	4338.07	1	4338.07	10.0692	0.0131311			DRUG	1764.19	1	1764.19	18.6364	0.00349306			DAY	400.039	1	400.039	0.860535	0.367372
Error	3327.06	13	255.928					Error	3446.59	8	430.824					Error	662.646	7	94.6637					Error	7437.96	16	464.873
DAY	12148.3	2	6074.15	19.7253	6.13439e-06			DAY	54012.1	2	27006.1	116.472	2.91176e-10			TEST	3411.29	2	1705.65	11.5318	0.00109713			DRUG	10354.9	2	5177.45	26.1099	1.88702e-07
Error	8006.36	26	307.937					Error	3709.89	16	231.868					Error	2070.71	14	147.908					Error	6345.43	32	198.295
DRUG*DAY	8487.21	2	4243.61	14.9867	4.68699e-05			DRUG*DAY	11145.8	2	5572.91	12.6738	0.000502763			DRUG*TEST	4705.13	2	2352.56	29.5246	9.49711e-06			DAY*DRUG	3625.49	2	1812.75	6.72827	0.00363796
Error	7362.12	26	283.158					Error	7035.52	16	439.72					Error	1115.54	14	79.6815					Error	8621.51	32	269.422
Planned Comparisons								Planned Comparisons								Planned Comparisons								Planned Comparisons
	Veh		Drug						Veh		Drug						Veh		Drug						Veh		Drug
	F	p	F	p					F	p	F	p					F	p	F	p					F	p	F	p
Pre vs Test	30.9822	9.13169e-05	2.28275	0.15474				Pre vs Test	11.2223	0.0100807	83.8999	1.62806e-05				Pre vs Test	28.7429	0.00105138	1.31436	0.289281				Pre vs Test	21.9627	0.000247639	9.57694	0.0069572
Pre vs Post	0.804977	0.385924	7.90209	0.0147147				Pre vs Post	1.51479	0.253366	2.8556	0.129526				Pre vs Post	0.00384827	0.95227	0.252252	0.630904				Pre vs Post	1.68061	0.213231	2.49709	0.133621
	Veh vs Drug								Veh vs Drug								Veh vs Drug								Veh vs Drug
	F	p							F	p							F	p							F	p
Pre	0.0279871	0.869713						Pre	2.63415	0.143245						Pre	0.747036	0.416049						Pre	1.21719	0.286232
Test	14.1166	0.00239442						Test	12.3637	0.00788951						Test	29.4945	0.0009757						Test	6.98869	0.0176982
Post	5.13698	0.0411346						Post	0.91475	0.366863						Post	1.05	0.339608						Post	0.504465	0.487769
Response Latency								Response Latency								Response Latency								Response Latency
	SS	DF	MS	F	p				SS	DF	MS	F	p				SS	DF	MS	F	p				SS	DF	MS	F	p
DRUG	0.00309643	1	0.00309643	0.0649195	0.802869			DRUG	0.04	1	0.04	0.841987	0.400925			DRUG	0.0408333	1	0.0408333	1.31176	0.289719			DRUG	0.0607853	1	0.0607853	1.48024	0.24138
Error	0.620054	13	0.0476964					Error	0.237533	5	0.0475067					Error	0.2179	7	0.0311286					Error	0.657031	16	0.0410645
DAY	0.124495	2	0.0622476	1.92456	0.166166			DAY	1.48902	2	0.744508	12.7816	0.00175789			TEST	0.0446542	2	0.0223271	1.29016	0.306017			DAY	0.51192	2	0.25596	11.6129	0.000161486
Error	0.840938	26	0.0323438					Error	0.582483	10	0.0582483					Error	0.242279	14	0.0173057					Error	0.705314	32	0.0220411
DRUG*DAY	0.250543	2	0.125271	4.77885	0.0170811			DRUG*DAY	0.620317	2	0.310158	15.1408	0.000942913			DRUG*TEST	0.102304	2	0.0511521	2.18891	0.148881			DRUG*DAY	0.0345235	2	0.0172618	0.468708	0.630039
Error	0.681557	26	0.0262137					Error	0.20485	10	0.020485					Error	0.327162	14	0.0233687					Error	1.17851	32	0.0368284
Planned Comparisons								Planned Comparisons								Planned Comparisons								Planned Comparisons
	Veh		Drug						Veh		Drug						Veh		Drug						Veh		Drug
	F	p	F	p					F	p	F	p					F	p	F	p					F	p	F	p
Pre vs Test	6.66665	0.0227707	0.0805186	0.781065				Pre vs Test	0.884333	0.390193	41.8401	0.00131547				Pre vs Test	1.13561	0.321952	1.45721	0.266577				Pre vs Test	8.05561	0.0118662	2.23958	0.153983
Pre vs Post	0.906993	0.358286	7.79626	0.0152564				Pre vs Post	2.1223	0.204951	0.710832	0.43763				Pre vs Post	3.08326	0.12253	4.39698	0.0742102				Pre vs Post	0.0518111	0.822825	5.30876	0.0349643
	Veh vs Drug								Veh vs Drug								Veh vs Drug								Veh vs Drug
	F	p							F	p							F	p							F	p
Pre	0.0939641	0.764051						Pre	4.29859	0.0928487						Pre	0.000230817	0.988302						Pre	2.02799	0.173635
Test	4.312	0.0582371						Test	17.8043	0.00833166						Test	5.18356	0.0569088						Test	0.650336	0.431817
Post	2.70784	0.123806						Post	0.0775672	0.791773						Post	0.0268281	0.874523						Post	0	1
Modafinil								D-Amphetamine								Caffeine								LSN2814617
Non-REM: "Sleep Loss"								Non-REM: "Sleep Loss"								Non-REM: "Sleep Loss"								Non-REM: "Sleep Loss"
	SS	DF	MS	F	p				SS	DF	MS	F	p				SS	DF	MS	F	p				SS	DF	MS	F	p
DRUG	567.002	1	567.002	2.03454	0.177332			DRUG	69.359	1	69.359	0.193275	0.671839			DRUG	453.327	1	453.327	1.08803	0.331586			DRUG	378.854	1	378.854	2.62448	0.124766
Error	3622.94	13	278.687					Error	2870.89	8	358.862					Error	2916.54	7	416.648					Error	2309.67	16	144.354
Non-REM: "Drug Treatment"								Non-REM: "Drug Treatment"								Non-REM: "Drug Treatment"								Non-REM: "Drug Treatment"
	SS	DF	MS	F	p				SS	DF	MS	F	p				SS	DF	MS	F	p				SS	DF	MS	F	p
DRUG	8656.88	1	8656.88	3.50148	0.0839877			DRUG	9000.36	1	9000.36	15.6983	0.00416471			DRUG	27666.8	1	27666.8	36.3802	0.000525469			DRUG	485528	1	485528	397.916	9.96203e-13
Error	32140.5	13	2472.35					Error	4586.67	8	573.333					Error	5323.43	7	760.49					Error	19522.8	16	1220.18
Non-REM: "Rebound Light"								Non-REM: "Rebound Light"								Non-REM: "Rebound Light"								Non-REM: "Rebound Light"
	SS	DF	MS	F	p				SS	DF	MS	F	p				SS	DF	MS	F	p				SS	DF	MS	F	p
DRUG	27.0079	1	27.0079	0.246373	0.627927			DRUG	4309.01	1	4309.01	14.391	0.00528501			DRUG	3377.29	1	3377.29	11.2298	0.0122325			DRUG	5412.97	1	5412.97	13.0827	0.00231456
Error	1425.09	13	109.622					Error	2395.39	8	299.423					Error	2105.21	7	300.744					Error	6619.99	16	413.75
Non-REM: "Rebound Dark"								Non-REM: "Rebound Dark"								Non-REM: "Rebound Dark"								Non-REM: "Rebound Dark"
	SS	DF	MS	F	p				SS	DF	MS	F	p				SS	DF	MS	F	p				SS	DF	MS	F	p
DRUG	2587.5	1	2587.5	15.479	0.00171142			DRUG	360.012	1	360.012	1.61193	0.239906			DRUG	1570.15	1	1570.15	1.4248	0.271494			DRUG	7114.7	1	7114.7	23.549	0.000176342
Error	2173.11	13	167.162					Error	1786.75	8	223.343					Error	7714.09	7	1102.01					Error	4833.97	16	302.123
Modafinil								D-Amphetamine								Caffeine								LSN2814617
REM: "Sleep Loss"								REM: "Sleep Loss"								REM: "Sleep Loss"								REM: "Sleep Loss"
	SS	DF	MS	F	p				SS	DF	MS	F	p				SS	DF	MS	F	p				SS	DF	MS	F	p
DRUG	9.15008	1	9.15008	0.231846	0.638163			DRUG	68.0538	1	68.0538	1.54424	0.249175			DRUG	6.67352	1	6.67352	0.135823	0.723363			DRUG	24.1697	1	24.1697	0.327818	0.574905
Error	513.061	13	39.4662					Error	352.555	8	44.0694					Error	343.938	7	49.134					Error	1179.66	16	73.7289
REM: "Drug Treatment"								REM: "Drug Treatment"								REM: "Drug Treatment"								REM: "Drug Treatment"
	SS	DF	MS	F	p				SS	DF	MS	F	p				SS	DF	MS	F	p				SS	DF	MS	F	p
DRUG	1462.1	1	1462.1	5.56092	0.0346942			DRUG	2069.39	1	2069.39	7.39975	0.0262387			DRUG	1403.13	1	1403.13	6.2034	0.0415562			DRUG	24921.2	1	24921.2	133.731	3.50954e-09
Error	3418.02	13	262.925					Error	2237.25	8	279.657					Error	1583.31	7	226.187					Error	2981.64	16	186.353
REM: "Rebound Light"								REM: "Rebound Light"								REM: "Rebound Light"								REM: "Rebound Light"
	SS	DF	MS	F	p				SS	DF	MS	F	p				SS	DF	MS	F	p				SS	DF	MS	F	p
DRUG	550.622	1	550.622	5.82524	0.0312809			DRUG	140.748	1	140.748	1.11471	0.321899			DRUG	403.577	1	403.577	4.06883	0.0834827			DRUG	7216.3	1	7216.3	71.2793	2.73822e-07
Error	1228.81	13	94.5235					Error	1010.12	8	126.265					Error	694.312	7	99.1875					Error	1619.84	16	101.24
REM: "Rebound Dark"								REM: "Rebound Dark"								REM: "Rebound Dark"								REM: "Rebound Dark"
	SS	DF	MS	F	p				SS	DF	MS	F	p				SS	DF	MS	F	p				SS	DF	MS	F	p
DRUG	71.7867	1	71.7867	2.10817	0.170219			DRUG	147.346	1	147.346	1.43564	0.265136			DRUG	8.50664	1	8.50664	0.0647541	0.806447			DRUG	663.236	1	663.236	6.14008	0.0247484
Error	442.671	13	34.0516					Error	821.079	8	102.635					Error	919.579	7	131.368					Error	1728.28	16	108.017
